# Supplementary material for: Investigations on SARS-CoV-2 Susceptibility of Domestic and Wild Animals Using Primary Cell Culture Models Derived from the Upper and Lower Respiratory Tract
Source: Viruses. 2022 Apr 16;14(4):828. doi: 10.3390/v14040828 (PMC9032458; doi:10.3390/v14040828)
Supplement: Supplementary file 1 [file viruses-14-00828-s001.zip]

Archive with 1 entries (1 files):
- viruses-1648544-supplementary.pdf
